# Supplementary material for: Chlamydia trachomatis ompA Genotype and Clinical Signs of Trachoma in a Longitudinal Tanzanian Cohort
Source: Pathogens. 2026 Jul 4;15(7):705. doi: 10.3390/pathogens15070705 (PMC13414724; doi:10.3390/pathogens15070705)
Supplement: Supplementary file 1 [file pathogens-15-00705-s001.zip]

Archive with 1 entries (1 files):
- pathogens-4134124-supplementary.pdf
